# Supplementary material for: The lifestyle factors of physical activity and diet balance associated with HPV infection in China: The cross-sectional study
Source: Front Oncol. 2022 Dec 7;12:1043937. doi: 10.3389/fonc.2022.1043937 (PMC9771376; doi:10.3389/fonc.2022.1043937)
Supplement: Supplementary file 1 [file DataSheet_1.zip]

Archive with 14 entries (14 files):
- S1_IPAQ-scores.pdf
- __MACOSX/._S1_IPAQ-scores.pdf
- S2_DBI-scores.pdf
- __MACOSX/._S2_DBI-scores.pdf
- S3_PSQI-scores.pdf
- __MACOSX/._S3_PSQI-scores.pdf
- S4_PHQ-scores.pdf
- __MACOSX/._S4_PHQ-scores.pdf
- S5_GAD-scores.pdf
- __MACOSX/._S5_GAD-scores.pdf
- S6_Positive.xlsx
- __MACOSX/._S6_Positive.xlsx
- S7_Negative.xlsx
- __MACOSX/._S7_Negative.xlsx
